# Supplementary material for: Two Retrotransposon Elements in Intron of Porcine BMPR1B Is Associated with Phenotypic Variation
Source: Life (Basel). 2022 Oct 20;12(10):1650. doi: 10.3390/life12101650 (PMC9604734; doi:10.3390/life12101650)
Supplement: Supplementary file 1 [file life-12-01650-s001.zip]

Archive with 1 entries (1 files):
- life-1919599-supplementary.pdf
